# Supplementary material for: Lifestyles, Food Consumption Frequencies, and Eating Behaviors among Three Main Disciplines of Undergraduate Students during the Early COVID-19 Outbreak in Thailand
Source: Nutrients. 2023 Jun 16;15(12):2765. doi: 10.3390/nu15122765 (PMC10304545; doi:10.3390/nu15122765)
Supplement: Supplementary file 1 [file nutrients-15-02765-s001.zip]

Archive with 1 entries (1 files):
- nutrients-2358056-supplementary.pdf
